# Supplementary material for: Pancreatic islet cryopreservation by vitrification achieves high viability, function, recovery and clinical scalability for transplantation
Source: Nat Med. 2022 Mar 14;28(4):798–808. doi: 10.1038/s41591-022-01718-1 (PMC9018423; doi:10.1038/s41591-022-01718-1)
Supplement: Supplementary file 4 — Summary of statistical treatment for each figure, including P values, test statistics and confidence intervals. [file 41591_2022_1718_MOESM4_ESM.xlsx]

## Sheet: Fig 3C CPA to VR
CPA optimization. Statistical comparison of CPA only to VR for each CPA mix (ANOVA and Tukey HSD). SC-beta islets
CPA	group1	group2	estimate	conf.low	conf.high	p.adj	p.adj.signif
44% PG	Load and unload	VR	-9	-12.9644	-5.03555	0.00144	**
44% DMSO	Load and unload	VR	-8	-12.4674	-3.53257	0.00466	**
44% EG	Load and unload	VR	-9.5	-11.8954	-7.10461	6.86e-05	****
22% PG + 22% DMSO	Load and unload	VR	-8.25	-13.6642	-2.83583	0.00975	**
22% EG + 22% PG	Load and unload	VR	-9.75	-13.1191	-6.38087	0.000398	***
16% EG + 16% DMSO	Load and unload	VR	-15.25	-18.6924	-11.8076	3.64e-05	****
22% EG + 22% DMSO	Load and unload	VR	-2.75	-5.36926	-0.130738	0.0424	*
27% EG + 27% DMSO	Load and unload	VR	-7.75	-9.71643	-5.78357	7.11e-05	****

## Sheet: Fig 3C Ctl v CPA
CPA optimization. Statistical comparison of control islets to CPA load and unload for each CPA mix (ANOVA and Tukey HSD). SC-beta islets
term	group1	group2	estimate	conf.low	conf.high	p.adj	p.adj.signif
CPA	Control	44% PG	-65.75	-76.0553	-55.4447	0	****
CPA	Control	44% DMSO	-33	-43.3053	-22.6947	0	****
CPA	Control	44% EG	-14	-24.3053	-3.69469	0.00156	**
CPA	Control	22% PG + 22% DMSO	-19.375	-29.6803	-9.06969	3.7e-06	****
CPA	Control	22% EG + 22% PG	-54.625	-64.9303	-44.3197	0	****
CPA	Control	16% EG + 16% DMSO	-10.375	-20.6803	-0.0696945	0.0472	*
CPA	Control	22% EG + 22% DMSO	-4.625	-14.9303	5.68031	0.875	ns
CPA	Control	27% EG + 27% DMSO	-35.125	-45.4303	-24.8197	0	****

## Sheet: Fig 3 D, E Tox CPA v VR
CPA toxicity. Statistical summary (ANOVA and Tukey HSD). Compare CPA only to VR after 0, 3, and 24 hours of culture .
Islets	Time	group1	group2	estimate	conf.low	conf.high	p.adj	p.adj.signif
SC-beta	0 Hour	CPA	VR	-2.75	-5.06596	-0.434036	0.0271	*
SC-beta	3 Hours	CPA	VR	-2.75	-5.36926	-0.130738	0.0424	*
SC-beta	24 Hours	CPA	VR	-4.25	-6.21643	-2.28357	0.00185	**
Mouse	0 Hour	CPA	VR	-2.75	-4.71643	-0.78357	0.0141	*
Mouse	3 Hours	CPA	VR	-3.25	-5.86926	-0.630737	0.0229	*
Mouse	24 Hours	CPA	VR	-5.5	-9.93942	-1.06058	0.0231	*

## Sheet: Fig 3 D, E tox Ctl v CPA
CPA toxicity. Statistical summary (ANOVA and Tukey HSD). Compare control to 0, 3, and 24 hours of culture after loading and unloading.
Islets	group1	group2	estimate	conf.low	conf.high	p.adj	p.adj.signif
SC-beta	Control	0 Hour	-2.75	-5.67214	0.172144	0.0675	ns
SC-beta	Control	3 Hours	-3.25	-6.17214	-0.327856	0.028	*
SC-beta	Control	24 Hours	-4.75	-7.67214	-1.82786	0.00203	**
Mouse	Control	0 Hour	-6.5	-10.554	-2.44597	0.00226	**
Mouse	Control	3 Hours	-7.5	-11.554	-3.44597	0.000688	***
Mouse	Control	24 Hours	-8.75	-12.804	-4.69597	0.000171	***

## Sheet: Fig 4B Viability
Viability statistical summary (ANOVA and Games Howell Test)
Islets	group1	group2	estimate	conf.low	conf.high	p.adj	p.adj.signif
Mouse	Live Control	VR	-0.0950081	-0.112044	-0.077972	<0.001	****
Mouse	Live Control	VR (9 months)	-0.116694	-0.135074	-0.0983128	<0.001	****
Mouse	Live Control	Conventional	-0.408696	-0.443051	-0.374341	<0.001	****
Mouse	Live Control	Dead Control	-0.958937	-1.04448	-0.873396	<0.001	****
Mouse	VR	VR (9 months)	-0.0216855	-0.0402816	-0.0030893	0.021	*
Mouse	VR	Conventional	-0.313688	-0.348214	-0.279162	<0.001	****
Mouse	VR	Dead Control	-0.863929	-0.949065	-0.778793	<0.001	****
Mouse	VR (9 months)	Conventional	-0.292002	-0.326324	-0.25768	<0.001	****
Mouse	VR (9 months)	Dead Control	-0.842244	-0.928864	-0.755623	<0.001	****
Mouse	Conventional	Dead Control	-0.550242	-0.626744	-0.473739	<0.001	****
SC-beta	Live Control	VR	-0.0789078	-0.0942277	-0.0635879	<0.001	****
SC-beta	Live Control	VR (9 months)	-0.0824148	-0.114557	-0.0502725	<0.001	***
SC-beta	Live Control	Conventional	-0.377896	-0.431034	-0.324759	<0.001	****
SC-beta	Live Control	Dead Control	-0.946455	-1.04295	-0.849961	<0.001	****
SC-beta	VR	VR (9 months)	-0.003507	-0.0350287	0.0280147	0.994	ns
SC-beta	VR	Conventional	-0.298989	-0.352688	-0.245289	<0.001	****
SC-beta	VR	Dead Control	-0.867548	-0.961571	-0.773525	<0.001	****
SC-beta	VR (9 months)	Conventional	-0.295482	-0.351795	-0.239168	<0.001	****
SC-beta	VR (9 months)	Dead Control	-0.864041	-0.953406	-0.774675	<0.001	****
SC-beta	Conventional	Dead Control	-0.568559	-0.653708	-0.48341	<0.001	****
Porcine	Live Control	VR	-0.127907	-0.239507	-0.0163073	0.033	*
Porcine	Live Control	Dead Control	-0.984496	-1.08214	-0.886848	<0.001	****
Porcine	VR	Dead Control	-0.856589	-0.993662	-0.719516	<0.001	***
Human	Live Control	VR	-0.125565	-0.176156	-0.0749734	0.003	**
Human	Live Control	Conventional	-0.382114	-0.614849	-0.149378	0.018	*
Human	Live Control	Dead Control	-0.97832	-1.01019	-0.946453	<0.001	****
Human	VR	Conventional	-0.256549	-0.473232	-0.0398665	0.035	*
Human	VR	Dead Control	-0.852755	-0.903179	-0.802331	<0.001	****
Human	Conventional	Dead Control	-0.596206	-0.825463	-0.366949	0.007	**

## Sheet: Fig 5 b, left TMRE
TMRE statisical summary (Kruskal-Wallis Test and Wilcoxon Test)
Islets	group1	group2	n1	n2	statistic	p	p.adj	p.adj.signif
Mouse	Live Control	VR	16	14	221	6.5e-06	<0.001	****
Mouse	Live Control	Conventional	16	9	144	1e-06	<0.001	****
Mouse	Live Control	Dead Control	16	4	64	0.000413	<0.001	***
Mouse	VR	Conventional	14	9	126	8.21e-05	<0.001	***
Mouse	VR	Dead Control	14	4	56	0.003	0.003	**
Mouse	Conventional	Dead Control	9	4	36	0.003	0.003	**
SC-beta	Live Control	VR	13	14	150	0.005	0.005	**
SC-beta	Live Control	Conventional	13	5	65	0.002	0.003	**
SC-beta	Live Control	Dead Control	13	4	52	0.004	0.005	**
SC-beta	VR	Conventional	14	5	70	0.000172	0.001	**
SC-beta	VR	Dead Control	14	4	56	0.000654	0.002	**
SC-beta	Conventional	Dead Control	5	4	20	0.016	0.016	*
Porcine	Live Control	VR	3	3	9	0.1	0.1	ns
Porcine	Live Control	Dead Control	3	3	9	0.1	0.1	ns
Porcine	VR	Dead Control	3	3	9	0.1	0.1	ns
Human	Live Control	VR	2	3	6	0.2	0.2	ns
Human	Live Control	Conventional	2	3	6	0.2	0.2	ns
Human	Live Control	Dead Control	2	3	6	0.2	0.2	ns
Human	VR	Conventional	3	3	9	0.1	0.2	ns
Human	VR	Dead Control	3	3	9	0.1	0.2	ns
Human	Conventional	Dead Control	3	3	9	0.1	0.2	ns

## Sheet: Fig 5 b, right ATP
ATP statisical summary (ANOVA and Games Howell Test)
Islets	group1	group2	estimate	conf.low	conf.high	p.adj	p.adj.signif
Mouse	Live Control	VR	-2874.62	-3774.65	-1974.59	<0.001	***
Mouse	Live Control	Conventional	-7679.85	-8406.57	-6953.13	<0.001	****
Mouse	Live Control	Dead Control	-15810.8	-16195.8	-15425.9	<0.001	****
SC-beta	Live Control	VR	-965.955	-1821.4	-110.511	0.033	*
SC-beta	Live Control	Conventional	-4593.6	-4977.55	-4209.65	<0.001	****
SC-beta	Live Control	Dead Control	-8521.51	-8898.23	-8144.78	<0.001	****
Porcine	Live Control	VR	-3167.22	-3688.21	-2646.24	<0.001	****
Porcine	Live Control	Dead Control	-8517.72	-9101.22	-7934.21	<0.001	****
Human	Live Control	VR	-5436.19	-8265.21	-2607.16	0.006	**
Human	Live Control	Conventional	-10286	-13655.4	-6916.56	0.004	**
Human	Live Control	Dead Control	-13059.6	-16772.8	-9346.35	0.004	**

## Sheet: Fig 5D OCR
OCR statisitical summary (ANOVA and Tukey HSD
Islets	parameter	group1	group2	estimate	conf.low	conf.high	p.adj	p.adj.signif
Human	Basal respiration	Live Control	VR	-24.3008	-59.1816	10.58	0.186	ns
Human	Basal respiration	Live Control	Conventional	-46.5058	-87.7773	-5.23433	0.028	*
Human	Basal respiration	VR	Conventional	-22.205	-60.415	16.005	0.293	ns
Human	Maximal respiration	Live Control	VR	-22.155	-81.9683	37.6583	0.584	ns
Human	Maximal respiration	Live Control	Conventional	-10.7217	-81.4937	60.0504	0.91	ns
Human	Maximal respiration	VR	Conventional	11.4333	-54.0888	76.9555	0.883	ns
Human	ATP production	Live Control	VR	-14.7533	-34.9634	5.45675	0.162	ns
Human	ATP production	Live Control	Conventional	-22.6833	-46.5962	1.22956	0.063	ns
Human	ATP production	VR	Conventional	-7.93	-30.069	14.209	0.604	ns
Human	Non-mitochondrial	Live Control	VR	-1.61583	-8.62617	5.3945	0.806	ns
Human	Non-mitochondrial	Live Control	Conventional	-4.8925	-13.1872	3.40224	0.283	ns
Human	Non-mitochondrial	VR	Conventional	-3.27667	-10.9561	4.40277	0.496	ns
Human	Spare capacity	Live Control	VR	2.14583	-35.7899	40.0816	0.987	ns
Human	Spare capacity	Live Control	Conventional	35.7842	-9.10204	80.6704	0.122	ns
Human	Spare capacity	VR	Conventional	33.6383	-7.91822	75.1949	0.116	ns
Human	Proton leak	Live Control	VR	-9.5475	-27.5438	8.44882	0.352	ns
Human	Proton leak	Live Control	Conventional	-23.8225	-45.116	-2.52896	0.029	*
Human	Proton leak	VR	Conventional	-14.275	-33.989	5.43898	0.166	ns
SC-beta	Basal respiration	Live Control	VR	-2.79911	-11.8364	6.23821	0.736	ns
SC-beta	Basal respiration	Live Control	Conventional	-21.9996	-35.2442	-8.75496	<0.001	***
SC-beta	Basal respiration	VR	Conventional	-19.2005	-33.7239	-4.67704	0.007	**
SC-beta	Maximal respiration	Live Control	VR	-0.15669	-9.41532	9.10194	0.999	ns
SC-beta	Maximal respiration	Live Control	Conventional	-24.7032	-38.2721	-11.1342	<0.001	***
SC-beta	Maximal respiration	VR	Conventional	-24.5465	-39.4255	-9.66739	<0.001	***
SC-beta	ATP production	Live Control	VR	-3.88459	-10.6338	2.86461	0.353	ns
SC-beta	ATP production	Live Control	Conventional	-13.8835	-23.7748	-3.99225	0.004	**
SC-beta	ATP production	VR	Conventional	-9.99892	-20.8452	0.847377	0.076	ns
SC-beta	Non-mitochondrial	Live Control	VR	0.819277	-1.1683	2.80685	0.582	ns
SC-beta	Non-mitochondrial	Live Control	Conventional	-3.12103	-6.03392	-0.208144	0.033	*
SC-beta	Non-mitochondrial	VR	Conventional	-3.94031	-7.13444	-0.746172	0.012	*
SC-beta	Spare capacity	Live Control	VR	2.64242	-2.68895	7.9738	0.46	ns
SC-beta	Spare capacity	Live Control	Conventional	-2.70358	-10.517	5.1098	0.682	ns
SC-beta	Spare capacity	VR	Conventional	-5.346	-13.9138	3.22179	0.296	ns
SC-beta	Proton leak	Live Control	VR	1.08548	-5.34945	7.52041	0.913	ns
SC-beta	Proton leak	Live Control	Conventional	-8.11606	-17.5467	1.31462	0.104	ns
SC-beta	Proton leak	VR	Conventional	-9.20154	-19.5428	1.13971	0.09	ns
Mouse	Basal respiration	Live Control	VR	-12.888	-50.4826	24.7066	0.62	ns
Mouse	Basal respiration	Live Control	Conventional	-61.1813	-102.109	-20.2535	0.006	**
Mouse	Basal respiration	VR	Conventional	-48.2933	-91.0967	-5.49	0.029	*
Mouse	Maximal respiration	Live Control	VR	-30.9405	-69.0911	7.21006	0.113	ns
Mouse	Maximal respiration	Live Control	Conventional	-74.0713	-115.604	-32.5383	0.002	**
Mouse	Maximal respiration	VR	Conventional	-43.1308	-86.5672	0.305485	0.052	ns
Mouse	ATP production	Live Control	VR	-5.185	-36.1839	25.8139	0.888	ns
Mouse	ATP production	Live Control	Conventional	-18.9367	-52.684	14.8107	0.308	ns
Mouse	ATP production	VR	Conventional	-13.7517	-49.0455	21.5421	0.545	ns
Mouse	Non-mitochondrial	Live Control	VR	6.1625	-10.1711	22.4961	0.564	ns
Mouse	Non-mitochondrial	Live Control	Conventional	5.54667	-12.2351	23.3284	0.671	ns
Mouse	Non-mitochondrial	VR	Conventional	-0.615833	-19.2124	17.9807	0.995	ns
Mouse	Spare capacity	Live Control	VR	-18.0525	-51.0842	14.9792	0.325	ns
Mouse	Spare capacity	Live Control	Conventional	-12.89	-48.8503	23.0703	0.595	ns
Mouse	Spare capacity	VR	Conventional	5.1625	-32.4457	42.7707	0.923	ns
Mouse	Proton leak	Live Control	VR	-7.703	-42.1759	26.7699	0.811	ns
Mouse	Proton leak	Live Control	Conventional	-42.2447	-79.774	-4.71532	0.029	*
Mouse	Proton leak	VR	Conventional	-34.5417	-73.7908	4.70746	0.084	ns

## Sheet: Fig 5E GSIS
GSIR statistical summary comparing stimulatin indices (ANOVA and Tukey HSD tests)
Islets	group1	group2	estimate	conf.low	conf.high	p.adj	p.adj.signif
Human	Conventional	Live Control	0.954804	-3.13181	5.04142	0.763	ns
Human	Conventional	VR	0.0778648	-4.00875	4.16448	0.998	ns
Human	Live Control	VR	-0.876939	-4.96355	3.20967	0.795	ns
Mouse	Conventional	Live Control	0.0737056	-0.48659	0.634002	0.939	ns
Mouse	Conventional	VR	-0.0019027	-0.688122	0.684317	1	ns
Mouse	Live Control	VR	-0.0756083	-0.635904	0.484688	0.936	ns
SC-beta	Conventional	Live Control	1.4551	0.562392	2.34781	0.004	**
SC-beta	Conventional	VR	2.22381	1.3311	3.11652	<0.001	***
SC-beta	Live Control	VR	0.768709	-0.124002	1.66142	0.091	ns

## Sheet: Fig 6A Transplant
Syngeneic transplant statistical summary comparing VR iselts to contol islets (ANOVA and Games Howell Test)
Time	group1	group2	estimate	conf.low	conf.high	p.adj	p.adj.signif
1	Live Control	VR	100.411	-19.4909	220.313	0.107	ns
2	Live Control	VR	-4.25556	-24.8081	16.297	0.857	ns
3	Live Control	VR	0.844444	-22.6722	24.3611	0.995	ns
4	Live Control	VR	-10.2667	-39.941	19.4076	0.642	ns
5	Live Control	VR	-3.13333	-23.6008	17.3341	0.919	ns
6	Live Control	VR	4.33333	-20.3229	28.9896	0.894	ns
7	Live Control	VR	-12.8	-37.4244	11.8244	0.396	ns
8	Live Control	VR	-0.333333	-19.9669	19.3003	0.999	ns
9	Live Control	VR	-19.3889	-37.2364	-1.54141	0.033	*
10	Live Control	VR	-3.68889	-21.4014	14.0236	0.854	ns
11	Live Control	VR	-20.6889	-37.084	-4.29373	0.014	*
12	Live Control	VR	-2.2	-19.8181	15.4181	0.945	ns
13	Live Control	VR	-14.3111	-31.7245	3.10231	0.118	ns
14	Live Control	VR	-4.15556	-13.8913	5.58014	0.527	ns
15	Live Control	VR	-5.35556	-13.8594	3.14832	0.255	ns
16	Live Control	VR	-3.77778	-12.5758	5.02024	0.52	ns
17	Live Control	VR	1.67778	-8.3902	11.7458	0.904	ns
18	Live Control	VR	-10.5556	-20.4413	-0.669775	0.036	*
19	Live Control	VR	-1.05556	-6.53934	4.42823	0.874	ns
20	Live Control	VR	-5.22222	-15.7263	5.28183	0.426	ns
21	Live Control	VR	-0.611111	-14.7571	13.5349	0.993	ns
22	Live Control	VR	0.511111	-7.71134	8.73356	0.986	ns
23	Live Control	VR	-4.42222	-13.258	4.41358	0.412	ns
24	Live Control	VR	-2.87778	-10.5277	4.77216	0.606	ns
25	Live Control	VR	-0.7	-7.73529	6.33529	0.965	ns
26	Live Control	VR	-5.57778	-13.1929	2.03736	0.172	ns
27	Live Control	VR	-3.91111	-10.9348	3.11258	0.349	ns
28	Live Control	VR	-5	-14.6405	4.64052	0.398	ns
29	Live Control	VR	-3.42222	-14.4316	7.58716	0.71	ns
30	Live Control	VR	-7.16667	-15.0557	0.72239	0.076	ns
31	Live Control	VR	-0.111111	-7.30868	7.08646	0.999	ns
32	Live Control	VR	-3.31111	-15.1537	8.53152	0.752	ns
33	Live Control	VR	-5.07778	-12.1933	2.03779	0.185	ns
34	Live Control	VR	-2.9	-10.2201	4.42005	0.575	ns
35	Live Control	VR	-1.53333	-12.5267	9.46007	0.93	ns
36	Live Control	VR	0.422222	-6.28134	7.12578	0.986	ns
37	Live Control	VR	-3.45556	-10.832	3.92094	0.468	ns
38	Live Control	VR	3.06667	-3.18617	9.3195	0.436	ns
39	Live Control	VR	0.288889	-8.11658	8.69436	0.996	ns
40	Live Control	VR	1.37778	-5.04643	7.80198	0.848	ns
41	Live Control	VR	-2.5	-7.92156	2.92156	0.47	ns
42	Live Control	VR	-5.83333	-13.6692	2.00256	0.165	ns
43	Live Control	VR	1.43333	-6.36849	9.23515	0.883	ns
44	Live Control	VR	3.62222	-3.17447	10.4189	0.379	ns
45	Live Control	VR	-1.21111	-12.0005	9.5783	0.955	ns
46	Live Control	VR	2	-4.49247	8.49247	0.712	ns
47	Live Control	VR	-2.58889	-13.6613	8.48353	0.817	ns
48	Live Control	VR	-5.7	-14.3902	2.99019	0.238	ns
49	Live Control	VR	-4.43333	-13.9647	5.09799	0.466	ns
50	Live Control	VR	0.733333	-6.06589	7.53255	0.957	ns
51	Live Control	VR	4.61111	-4.3314	13.5536	0.402	ns
52	Live Control	VR	-8.61111	-19.5443	2.32212	0.135	ns
53	Live Control	VR	-3.38889	-12.0628	5.28502	0.576	ns
54	Live Control	VR	-4.75556	-12.807	3.29593	0.306	ns
55	Live Control	VR	1.34444	-9.36777	12.0567	0.944	ns
56	Live Control	VR	-2.73333	-9.74937	4.2827	0.587	ns
57	Live Control	VR	-2.72222	-8.54019	3.09575	0.465	ns
58	Live Control	VR	-0.955556	-9.7018	7.79069	0.957	ns
59	Live Control	VR	-0.288889	-9.02391	8.44613	0.996	ns
60	Live Control	VR	-2.03333	-10.4114	6.34477	0.809	ns
61	Live Control	VR	2.97619	-8.66307	14.6154	0.758	ns
62	Live Control	VR	-4.45238	-15.4523	6.54755	0.52	ns
63	Live Control	VR	-1.7619	-14.1745	10.6507	0.92	ns
64	Live Control	VR	-4.11905	-14.8373	6.59917	0.554	ns
65	Live Control	VR	-10.0952	-21.0274	0.836878	0.071	ns
66	Live Control	VR	-0.642857	-9.10151	7.8158	0.975	ns
67	Live Control	VR	-5.45238	-15.7508	4.84607	0.336	ns
68	Live Control	VR	-6.42857	-18.6133	5.75612	0.356	ns
69	Live Control	VR	-2.09524	-12.0139	7.82346	0.837	ns
70	Live Control	VR	-3.59524	-14.3145	7.12407	0.637	ns
71	Live Control	VR	0.880952	-11.4085	13.1704	0.977	ns
72	Live Control	VR	-4.42857	-9.77587	0.91873	0.107	ns
73	Live Control	VR	-1.07143	-5.91974	3.77689	0.824	ns
74	Live Control	VR	-6.69048	-15.838	2.45708	0.162	ns
75	Live Control	VR	-5.33333	-15.8126	5.14594	0.348	ns
76	Live Control	VR	-8.85714	-18.8975	1.18325	0.085	ns
77	Live Control	VR	-6.2619	-14.5063	1.98253	0.141	ns
78	Live Control	VR	-2.47619	-17.4602	12.5078	0.876	ns
79	Live Control	VR	-8.04762	-17.7231	1.6279	0.101	ns
80	Live Control	VR	-10.0238	-19.2897	-0.757913	0.035	*
81	Live Control	VR	-0.261905	-15.2956	14.7718	0.998	ns
82	Live Control	VR	-3.09524	-16.9178	10.7273	0.79	ns
83	Live Control	VR	0.404762	-8.2535	9.06302	0.99	ns
84	Live Control	VR	-8.02381	-18.3802	2.33261	0.12	ns
85	Live Control	VR	4.04762	-9.25044	17.3457	0.653	ns
86	Live Control	VR	0.119048	-11.4497	11.6878	1	ns
87	Live Control	VR	-6.02381	-14.2295	2.18193	0.139	ns
88	Live Control	VR	-6.80952	-22.3818	8.7628	0.442	ns
89	Live Control	VR	2.69048	-6.96114	12.3421	0.699	ns
90	Live Control	VR	-5.90476	-18.5106	6.70108	0.394	ns
91	Live Control	VR	-7.54762	-24.7927	9.6975	0.406	ns
92	Live Control	VR	-7.21429	-18.3907	3.96216	0.225	ns
93	Live Control	VR	-6.97619	-18.205	4.25263	0.242	ns
94	Live Control	VR	-0.0714286	-10.4718	10.3289	1	ns
95	Live Control	VR	-1.85714	-9.94045	6.22617	0.809	ns
96	Live Control	VR	-9.42857	-22.0583	3.20114	0.138	ns
97	Live Control	VR	0.880952	-10.2836	12.0455	0.975	ns
98	Live Control	VR	-1.04762	-13.1335	11.0383	0.963	ns
99	Live Control	VR	-5.7381	-13.052	1.57581	0.129	ns
100	Live Control	VR	0.428571	-9.83051	10.6877	0.992	ns
150	Live Control	VR	-8.16667	-18.2737	1.94036	0.113	ns

[truncated: 5 more sheets: Fig 6C IPGTT AUC, Fig 6D Xeno random, Fig 6E Xeno stimulated, Fig S8A Tunel, Fig S8B Annexin]
